# Supplementary material for: Decoding Flavonoid Metabolism for Nutritional Enhancement: A Transcriptome–Metabolome Integration Study of Biosynthesis in Edible Chrysanthemum indicum L
Source: Foods. 2025 May 26;14(11):1896. doi: 10.3390/foods14111896 (PMC12155382; doi:10.3390/foods14111896)
Supplement: Supplementary file 1 [file foods-14-01896-s001.zip]

Archive with 1 entries (1 files):
- foods-3605012-supplementary.pdf
